# Supplementary material for: Optimised machine learning for time-to-event prediction in healthcare applied to timing of gastrostomy in ALS: a multi-centre, retrospective model development and validation study
Source: eBioMedicine. 2025 Oct 10;121:105962. doi: 10.1016/j.ebiom.2025.105962 (PMC12547709; doi:10.1016/j.ebiom.2025.105962)
Supplement: Supplementary Table S1 [file mmc1.xlsx]

## Sheet: Tabelle1
	Parameter	Prediction at Diagnosis	Longitudinal prediction
	model type	LogisticHazard	LogisticHazard
	Nodes	[32, 32, 32]	[128, 128, 128]
	scheme	quantiles	quantiles
	Number of intervals	26	16
	Epochs	200	200
	Batch size	253	400
	learning rate	0.003	0.00120
	Num dropout	0.48908	0.49024
	Optimizer	AdamWR	AdamWR
	Decoupled weight decay	0.00002	0.00063
	Cylce multiplier	4	4
	Cycle eta multiplier	0.54684	0.83922
