# Supplementary material for: Optimised machine learning for time-to-event prediction in healthcare applied to timing of gastrostomy in ALS: a multi-centre, retrospective model development and validation study
Source: eBioMedicine. 2025 Oct 10;121:105962. doi: 10.1016/j.ebiom.2025.105962 (PMC12547709; doi:10.1016/j.ebiom.2025.105962)
Supplement: Supplementary Table S2 [file mmc2.xlsx]

## Sheet: Sheet1
	Prediction timepoint	Training cohort	Prediction cohort	Handling of missing data	Model	Median Absolute Error (MAE) (months)	Concordance	Mean AUROC (3 months to 3 years post-diagnosis)	AUROC (months)				Mean Absolute Error (months)	MAE [0.25, 0.75] (months)	MAE [0.05, 0.95] (months)	Median nrom. Absolute Error (MnAE) (months)	Mean norm. Absolute Error (months)	MnAE [0.25, 0.75] (months)	MnAE [0.05, 0.95] (months)	Corr. Coef. Obs. vs. Pred.	Mean Brier Score (3 months to 3 years post-diagnosis)	Mean Negative Binomial (3 months to 3 years post-diagnosis) Log Likelihood
									6	12	18	24
	Diagnosis	PRECISION	PRECISION	imputed excl. outcome	DL	3.71	0.687	0.77	0.739	0.769	0.772	0.786	7.444	[1.8, 7.28]	[0.41, 27.96]	0.456	0.718	[0.24, 0.75]	[0.05, 2.47]	0.412	0.196	0.575
	Diagnosis	PRECISION	PRECISION	imputed excl. outcome	DL Conc	4.03	0.694	0.777	0.748	0.777	0.778	0.789	7.431	[2.1, 7.77]	[0.47, 26.68]	0.488	0.809	[0.24, 0.85]	[0.05, 2.88]	0.447	0.18	0.531
	Diagnosis	PRECISION	PRECISION	imputed excl. outcome	Spline	6.089	0.673	0.755	0.723	0.751	0.76	0.77	9.291	[2.99, 11.42]	[0.64, 26.76]	0.665	1.348	[0.27, 1.59]	[0.05, 4.76]	0.412	0.169	0.505
	Diagnosis	PRECISION excl. BEL	BEL	imputed excl. outcome	DL	4.739	0.684	0.77	0.734	0.776	0.765	0.781	8.638	[2.45, 8.73]	[0.7, 30.45]	0.541	0.964	[0.26, 0.99]	[0.07, 3.72]	0.45	0.18	0.531
	Diagnosis	PRECISION excl. BEL	BEL	imputed excl. outcome	Spline	8.666	0.674	0.76	0.722	0.766	0.755	0.772	11.563	[4.43, 14.76]	[0.59, 28.53]	0.968	1.825	[0.36, 2.18]	[0.04, 6.71]	0.46	0.175	0.519
	Diagnosis	PRECISION excl. FRA	FRA	imputed excl. outcome	DL	4.39	0.66	0.742	0.707	0.743	0.743	0.762	8.109	[2.24, 7.95]	[0.62, 26.95]	0.557	1.009	[0.26, 1.11]	[0.06, 3.43]	0.3	0.186	0.547
	Diagnosis	PRECISION excl. FRA	FRA	imputed excl. outcome	Spline	5.613	0.658	0.735	0.708	0.741	0.742	0.751	9.159	[2.72, 10.12]	[0.46, 27.39]	0.667	1.362	[0.27, 1.53]	[0.05, 4.86]	0.288	0.175	0.522
	Diagnosis	PRECISION excl. IRE	IRE	imputed excl. outcome	DL	3.916	0.654	0.756	0.674	0.726	0.759	0.788	6.788	[1.67, 7.74]	[0.47, 22.01]	0.445	0.713	[0.25, 0.74]	[0.06, 2.46]	0.459	0.184	0.585
	Diagnosis	PRECISION excl. IRE	IRE	imputed excl. outcome	Spline	5.417	0.663	0.766	0.698	0.736	0.786	0.796	7.946	[2.79, 9.94]	[0.81, 22.11]	0.584	1.18	[0.27, 1.41]	[0.07, 4.22]	0.419	0.161	0.482
	Diagnosis	PRECISION excl. SHE	SHE	imputed excl. outcome	DL	3.729	0.681	0.797	0.748	0.766	0.806	0.823	6.966	[1.82, 7.19]	[0.36, 29.06]	0.423	0.643	[0.2, 0.73]	[0.05, 2.25]	0.539	0.185	0.54
	Diagnosis	PRECISION excl. SHE	SHE	imputed excl. outcome	Spline	5.578	0.696	0.789	0.763	0.771	0.786	0.797	8.796	[2.51, 10.64]	[0.44, 26.23]	0.571	1.084	[0.27, 1.31]	[0.04, 3.91]	0.575	0.161	0.487
	Diagnosis	PRECISION excl. SPA	SPA	imputed excl. outcome	DL	2.844	0.667	0.703	0.736	0.727	0.698	0.69	5.147	[1.41, 6.11]	[0.29, 15.74]	0.38	0.447	[0.2, 0.57]	[0.03, 0.91]	0.328	0.246	0.731
	Diagnosis	PRECISION excl. SPA	SPA	imputed excl. outcome	Spline	5.195	0.68	0.717	0.746	0.736	0.722	0.697	7.209	[2.74, 8.92]	[0.87, 21.95]	0.545	0.868	[0.3, 1.14]	[0.08, 2.22]	0.322	0.187	0.556
	Diagnosis	PRECISION	SWE	imputed excl. outcome	DL	3.669	0.628	0.739	0.67	0.757	0.755	0.774	5.164	[1.6, 6.3]	[0.22, 16.39]	0.429	1.089	[0.21, 0.72]	[0.03, 4.24]	0.308	0.174	0.518
	Diagnosis	PRECISION	SWE	imputed excl. outcome	DL Conc	3.933	0.636	0.742	0.673	0.764	0.757	0.78	5.132	[1.6, 5.89]	[0.48, 14.18]	0.415	1.12	[0.22, 0.91]	[0.05, 4.6]	0.332	0.167	0.501
	Diagnosis	PRECISION	SWE	imputed excl. outcome	Spline	5.298	0.635	0.738	0.668	0.75	0.746	0.785	7.217	[2.81, 9.98]	[0.48, 17.9]	0.77	1.758	[0.21, 2.15]	[0.04, 7.48]	0.476	0.165	0.5
	Diagnosis	PRECISION	US	imputed excl. outcome	DL	2.391	0.656	0.757	0.685	0.699	0.752	0.741	4.414	[1.42, 5.14]	[0.26, 13.85]	0.318	0.556	[0.18, 0.59]	[0.04, 1.86]	0.351	0.194	0.557
	Diagnosis	PRECISION	US	imputed excl. outcome	DL Conc	2.722	0.663	0.768	0.698	0.715	0.754	0.749	4.29	[1.31, 5.57]	[0.41, 13.17]	0.355	0.6	[0.16, 0.59]	[0.04, 2.22]	0.372	0.177	0.515
	Diagnosis	PRECISION	US	imputed excl. outcome	Spline	6.493	0.63	0.763	0.647	0.68	0.728	0.776	10.074	[3.72, 11.59]	[0.98, 30.51]	0.863	1.481	[0.31, 1.77]	[0.1, 4.94]	0.271	0.162	0.49
	Diagnosis	PRECISION	PRECISION	missing removed	DL	3.855	0.749	0.837	0.794	0.843	0.828	0.847	7.642	[1.72, 8.34]	[0.39, 26.77]	0.47	0.963	[0.23, 0.97]	[0.04, 3.66]	0.404	0.16	0.476
	Diagnosis	PRECISION	PRECISION	missing removed	DL Conc	4.832	0.745	0.829	0.783	0.844	0.828	0.835	7.726	[2.53, 7.94]	[0.4, 26.86]	0.569	1.098	[0.26, 1.21]	[0.04, 4.41]	0.465	0.163	0.486
	Diagnosis	PRECISION	PRECISION	missing removed	Spline	5.738	0.7	0.777	0.75	0.803	0.783	0.779	9.547	[2.94, 11.29]	[0.57, 31.79]	0.713	1.486	[0.28, 1.79]	[0.06, 5.97]	0.378	0.167	0.5
	Diagnosis	PRECISION	PRECISION	imputed incl. outcome	DL	3.286	0.8	0.914	0.86	0.923	0.932	0.94	6.376	[1.59, 6.55]	[0.33, 22.44]	0.381	0.75	[0.17, 0.8]	[0.03, 2.69]	0.579	0.113	0.357
	Diagnosis	PRECISION	PRECISION	imputed incl. outcome	DL Conc	4.237	0.797	0.908	0.853	0.915	0.924	0.934	7.665	[1.93, 8.61]	[0.49, 26.85]	0.494	1.007	[0.21, 1.08]	[0.04, 3.66]	0.553	0.108	0.345
	Diagnosis	PRECISION	PRECISION	imputed incl. outcome	Spline	6.184	0.723	0.852	0.776	0.848	0.871	0.888	9.469	[3.04, 11.64]	[0.63, 29.22]	0.672	1.399	[0.28, 1.63]	[0.06, 4.83]	0.49	0.136	0.425
	Diagnosis	PRECISION excl. BEL	BEL	missing removed	DL	12.296	0.559	0.652	0.599	0.675	0.656	0.685	16.509	[7.3, 17.26]	[2.04, 33.31]	1.478	2.822	[0.51, 3.18]	[0.09, 10.95]	0.218	0.205	0.611
	Diagnosis	PRECISION excl. BEL	BEL	missing removed	Spline	10.149	0.632	0.693	0.683	0.718	0.683	0.703	14.262	[5.92, 17.96]	[1.6, 40.7]	1.255	2.337	[0.49, 2.7]	[0.08, 7.62]	0.381	0.198	0.585
	Diagnosis	PRECISION excl. BEL	BEL	imputed incl. outcome	DL	8.507	0.669	0.76	0.715	0.768	0.757	0.776	12.048	[3.36, 17.9]	[0.5, 33.58]	0.811	1.856	[0.32, 2.21]	[0.05, 6.24]	0.428	0.185	0.584
	Diagnosis	PRECISION excl. BEL	BEL	imputed incl. outcome	Spline	10.862	0.669	0.759	0.711	0.767	0.757	0.772	14.603	[5.43, 19.37]	[1.12, 40.04]	1.21	2.303	[0.45, 2.8]	[0.09, 8.58]	0.424	0.188	0.562
	Diagnosis	PRECISION excl. FRA	FRA	missing removed	DL	3.777	0.639	0.724	0.69	0.72	0.722	0.75	8.474	[1.9, 8.15]	[0.44, 33.51]	0.474	0.883	[0.27, 0.81]	[0.09, 2.66]	0.152	0.212	0.641
	Diagnosis	PRECISION excl. FRA	FRA	missing removed	Spline	4.683	0.653	0.727	0.696	0.735	0.734	0.743	8.557	[2.16, 9.09]	[0.7, 28.22]	0.575	1.145	[0.25, 1.25]	[0.07, 4.1]	0.258	0.179	0.532
	Diagnosis	PRECISION excl. FRA	FRA	imputed incl. outcome	DL	3.862	0.647	0.734	0.696	0.725	0.731	0.757	8.093	[2.06, 7.43]	[0.39, 28.1]	0.513	0.864	[0.26, 0.86]	[0.05, 2.66]	0.288	0.208	0.681
	Diagnosis	PRECISION excl. FRA	FRA	imputed incl. outcome	Spline	6.222	0.66	0.74	0.709	0.742	0.745	0.755	9.715	[3.06, 11.54]	[0.69, 26.53]	0.712	1.503	[0.29, 1.74]	[0.07, 5.01]	0.291	0.175	0.526
	Diagnosis	PRECISION excl. IRE	IRE	missing removed	DL	3.922	0.665	0.753	0.694	0.744	0.753	0.778	6.332	[1.64, 6.76]	[0.32, 20.61]	0.475	0.621	[0.24, 0.7]	[0.04, 2.02]	0.505	0.195	0.587
	Diagnosis	PRECISION excl. IRE	IRE	missing removed	Spline	4.518	0.665	0.76	0.714	0.736	0.778	0.784	6.514	[1.88, 8.72]	[0.29, 16.72]	0.52	0.88	[0.23, 1.05]	[0.03, 3.27]	0.454	0.167	0.496
	Diagnosis	PRECISION excl. IRE	IRE	imputed incl. outcome	DL	3.934	0.675	0.77	0.706	0.749	0.769	0.799	6.506	[1.69, 7.51]	[0.42, 19.18]	0.462	0.741	[0.21, 0.81]	[0.05, 2.45]	0.417	0.181	0.553
	Diagnosis	PRECISION excl. IRE	IRE	imputed incl. outcome	Spline	5.7	0.66	0.768	0.694	0.736	0.777	0.802	7.842	[2.97, 9.94]	[0.66, 21.41]	0.591	1.188	[0.29, 1.52]	[0.07, 4.24]	0.437	0.16	0.477
	Diagnosis	PRECISION excl. SHE	SHE	missing removed	DL	3.604	0.668	0.773	0.743	0.751	0.779	0.793	7.066	[1.52, 7.42]	[0.19, 27.63]	0.396	0.642	[0.18, 0.73]	[0.02, 2.27]	0.563	0.191	0.566
	Diagnosis	PRECISION excl. SHE	SHE	missing removed	Spline	4.976	0.685	0.777	0.751	0.752	0.773	0.787	7.841	[1.77, 10.02]	[0.4, 24.59]	0.503	0.893	[0.24, 1.06]	[0.04, 3.11]	0.533	0.167	0.511
	Diagnosis	PRECISION excl. SHE	SHE	imputed incl. outcome	DL	5.628	0.685	0.789	0.742	0.749	0.799	0.811	8.033	[3.14, 8.42]	[0.9, 24.45]	0.574	1.043	[0.28, 1.33]	[0.06, 3.75]	0.522	0.17	0.508
	Diagnosis	PRECISION excl. SHE	SHE	imputed incl. outcome	Spline	6.26	0.688	0.786	0.742	0.759	0.791	0.802	9.179	[2.47, 11.67]	[0.45, 31.38]	0.627	1.155	[0.24, 1.36]	[0.04, 3.97]	0.554	0.16	0.489
	Diagnosis	PRECISION excl. SPA	SPA	missing removed	DL	2.821	0.646	0.698	0.703	0.71	0.673	0.69	5.872	[1.24, 7.15]	[0.34, 22.4]	0.389	0.449	[0.19, 0.61]	[0.04, 0.87]	0.316	0.265	0.782
	Diagnosis	PRECISION excl. SPA	SPA	missing removed	Spline	4.619	0.675	0.724	0.732	0.73	0.712	0.704	6.559	[2.1, 8.56]	[0.39, 19.94]	0.489	0.745	[0.28, 0.95]	[0.03, 1.92]	0.353	0.191	0.624
	Diagnosis	PRECISION excl. SPA	SPA	imputed incl. outcome	DL	2.933	0.647	0.682	0.704	0.722	0.681	0.675	5.878	[1.53, 6.8]	[0.27, 19.58]	0.412	0.573	[0.2, 0.63]	[0.03, 1.54]	0.226	0.245	0.878
	Diagnosis	PRECISION excl. SPA	SPA	imputed incl. outcome	Spline	5.313	0.651	0.676	0.718	0.712	0.69	0.667	7.591	[3.14, 9.06]	[0.62, 22.82]	0.569	0.876	[0.28, 1.14]	[0.08, 2.43]	0.267	0.203	0.612
	Diagnosis	PRECISION	SWE	missing removed	DL	3.674	0.637	0.758	0.67	0.748	0.775	0.805	5.547	[1.51, 6.84]	[0.37, 20.97]	0.444	1.223	[0.21, 0.96]	[0.03, 4.5]	0.373	0.159	0.48
	Diagnosis	PRECISION	SWE	missing removed	DL Conc	4.722	0.651	0.764	0.692	0.751	0.782	0.815	5.689	[2.58, 7.02]	[0.47, 14.09]	0.497	1.289	[0.28, 1.31]	[0.04, 6.12]	0.42	0.16	0.486
	Diagnosis	PRECISION	SWE	missing removed	Spline	6.255	0.64	0.777	0.674	0.748	0.795	0.829	7.01	[3.1, 9.73]	[0.71, 17.08]	0.777	1.719	[0.28, 1.97]	[0.06, 7.92]	0.513	0.159	0.487
	Diagnosis	PRECISION	SWE	imputed incl. outcome	DL	3.926	0.626	0.735	0.651	0.773	0.74	0.757	5.103	[1.58, 6.66]	[0.36, 15.08]	0.412	1.147	[0.15, 1.01]	[0.04, 4.48]	0.445	0.165	0.506
	Diagnosis	PRECISION	SWE	imputed incl. outcome	DL Conc	4.182	0.624	0.732	0.654	0.756	0.733	0.751	5.993	[1.74, 7.02]	[0.3, 18.0]	0.488	1.448	[0.19, 1.27]	[0.03, 5.55]	0.423	0.164	0.5
	Diagnosis	PRECISION	SWE	imputed incl. outcome	Spline	6.622	0.628	0.724	0.66	0.749	0.719	0.746	8.33	[3.37, 10.76]	[0.58, 24.65]	0.846	1.977	[0.3, 2.36]	[0.05, 7.61]	0.42	0.171	0.514
	Diagnosis	PRECISION	SWE	filled with mean	DL	4.205	0.611	0.734	0.653	0.743	0.732	0.77	5.241	[2.16, 6.66]	[0.48, 13.36]	0.455	1.097	[0.23, 1.14]	[0.07, 5.09]	0.465	0.163	0.494
	Diagnosis	PRECISION	SWE	filled with mean	Spline	5.932	0.616	0.727	0.649	0.722	0.721	0.777	7.971	[3.56, 11.54]	[0.64, 19.87]	0.779	1.928	[0.27, 2.39]	[0.05, 7.17]	0.429	0.169	0.51
	Diagnosis	PRECISION	US	missing removed	DL	2.811	0.641	0.747	0.642	0.692	0.724	0.757	5.391	[1.34, 6.94]	[0.15, 17.18]	0.344	0.722	[0.18, 0.59]	[0.02, 3.21]	0.382	0.186	0.537
	Diagnosis	PRECISION	US	missing removed	DL Conc	3.377	0.652	0.768	0.675	0.7	0.737	0.781	5.082	[1.7, 6.35]	[0.38, 14.98]	0.43	0.728	[0.21, 0.77]	[0.05, 2.35]	0.373	0.171	0.503
	Diagnosis	PRECISION	US	missing removed	Spline	5.405	0.621	0.746	0.621	0.682	0.718	0.779	8.508	[2.82, 10.28]	[0.55, 28.61]	0.64	1.248	[0.32, 1.22]	[0.06, 4.15]	0.281	0.167	0.535
	Diagnosis	PRECISION	US	imputed incl. outcome	DL	3.357	0.675	0.758	0.706	0.725	0.752	0.731	5.183	[1.32, 6.09]	[0.24, 16.78]	0.403	0.696	[0.17, 0.69]	[0.03, 3.12]	0.354	0.18	0.529
	Diagnosis	PRECISION	US	imputed incl. outcome	DL Conc	3.926	0.678	0.765	0.715	0.727	0.758	0.731	7.232	[1.67, 7.9]	[0.41, 31.19]	0.52	0.959	[0.18, 0.97]	[0.06, 3.6]	0.402	0.176	0.521
	Diagnosis	PRECISION	US	imputed incl. outcome	Spline	6.201	0.649	0.762	0.679	0.691	0.725	0.763	10.004	[3.35, 11.92]	[1.13, 35.07]	0.813	1.446	[0.36, 1.71]	[0.1, 4.57]	0.317	0.161	0.484
	Diagnosis	PRECISION	US	filled with mean	DL	3.862	0.646	0.764	0.662	0.702	0.745	0.744	6.967	[1.29, 7.56]	[0.39, 13.19]	0.44	0.932	[0.14, 0.88]	[0.04, 2.42]	0.112	0.17	0.499
	Diagnosis	PRECISION	US	filled with mean	Spline	8.446	0.613	0.753	0.619	0.653	0.72	0.762	12.674	[4.3, 14.94]	[0.67, 34.32]	1.21	1.874	[0.41, 2.12]	[0.05, 5.67]	0.236	0.168	0.528
	Diagnosis	PRECISION excl. presymp. wt.	SWE	imputed excl. outcome	DL	3.78	0.632	0.733	0.664	0.751	0.744	0.768	5.668	[1.59, 7.02]	[0.37, 17.39]	0.421	1.464	[0.15, 1.2]	[0.04, 4.82]	0.347	0.161	0.488
	Diagnosis	PRECISION excl. presymp. wt.	SWE	imputed excl. outcome	Spline	6.139	0.637	0.747	0.669	0.752	0.753	0.791	7.456	[2.73, 11.18]	[0.46, 18.73]	0.7	1.787	[0.25, 2.2]	[0.04, 7.3]	0.465	0.165	0.5
	Diagnosis	PRECISION excl. presymp. wt.	US	imputed excl. outcome	DL	3.877	0.66	0.757	0.684	0.714	0.757	0.733	6.895	[1.55, 8.01]	[0.58, 20.42]	0.484	0.952	[0.19, 0.9]	[0.07, 2.9]	0.326	0.173	0.505
	Diagnosis	PRECISION excl. presymp. wt.	US	imputed excl. outcome	Spline	6.867	0.625	0.759	0.635	0.682	0.732	0.783	9.888	[3.61, 11.6]	[0.88, 29.98]	0.905	1.484	[0.36, 1.76]	[0.11, 4.2]	0.287	0.163	0.494
	Follow up	PRECISION	PRECISION	imputed excl. outcome	DL	3.236	0.788	0.856		0.873	0.85	0.857	7.388	[1.08, 8.54]	[0.19, 29.29]	0.253	0.352	[0.11, 0.47]	[0.02, 0.96]	0.654	0.148	0.446
	Follow up	PRECISION	PRECISION	imputed excl. outcome	DL Conc	5.017	0.783	0.851		0.867	0.845	0.849	9.735	[1.99, 11.43]	[0.32, 32.41]	0.342	0.604	[0.16, 0.69]	[0.03, 2.17]	0.586	0.123	0.379
	Follow up	PRECISION	PRECISION	imputed excl. outcome	Spline	5.363	0.765	0.833		0.845	0.831	0.837	138.115	[2.61, 10.56]	[0.81, 39.12]	0.408	1.635	[0.2, 0.78]	[0.05, 2.26]	0.384	0.75	0.408
	Follow up	PRECISION	SWE	imputed excl. outcome	DL	2.487	0.75	0.818		0.854	0.809	0.787	5.061	[1.12, 4.98]	[0.3, 16.45]	0.21	0.328	[0.12, 0.39]	[0.02, 1.01]	0.39	0.145	0.437
	Follow up	PRECISION	SWE	imputed excl. outcome	DL Conc	4.431	0.764	0.842		0.849	0.845	0.814	7.664	[1.47, 10.25]	[0.43, 23.74]	0.374	0.592	[0.16, 0.79]	[0.05, 2.29]	0.441	0.125	0.382
	Follow up	PRECISION	SWE	imputed excl. outcome	Spline	5.343	0.759	0.828		0.846	0.826	0.802	8.3	[2.99, 8.67]	[0.58, 25.13]	0.415	0.673	[0.19, 0.75]	[0.04, 2.25]	0.293	0.13	0.397
	Follow up	PRECISION	US	imputed excl. outcome	DL	2.037	0.817	0.875		0.863	0.843	0.845	3.784	[0.71, 4.36]	[0.08, 13.32]	0.213	0.303	[0.07, 0.38]	[0.01, 0.7]	0.408	0.152	0.45
	Follow up	PRECISION	US	imputed excl. outcome	DL Conc	2.86	0.823	0.884		0.874	0.851	0.863	6.414	[1.04, 8.56]	[0.61, 19.12]	0.309	0.582	[0.12, 0.67]	[0.04, 1.28]	0.326	0.119	0.37
	Follow up	PRECISION	US	imputed excl. outcome	Spline	5.518	0.796	0.859		0.822	0.803	0.844	186235	[2.99, 8.49]	[0.33, 35.24]	0.502	18391.8	[0.29, 0.82]	[0.03, 2.96]	0.033	0.129	0.47
	Merged	PRECISION	PRECISION	imputed excl. outcome	DL	3.155	0.804	0.881	0.955	0.899	0.877	0.884	6.098	[1.29, 6.38]	[0.24, 22.62]	0.36	0.686	[0.15, 0.75]	[0.03, 2.51]	0.682	0.135	0.412
	Merged	PRECISION	PRECISION	imputed excl. outcome	DL Conc	4.296	0.831	0.904	0.977	0.922	0.898	0.9	7.89	[2.2, 8.72]	[0.38, 26.49]	0.529	0.937	[0.22, 1.14]	[0.04, 3.19]	0.646	0.119	0.371
	Merged	PRECISION	PRECISION	imputed excl. outcome	Spline	5.962	0.844	0.88	0.977	0.9	0.863	0.86	89.837	[3.13, 10.54]	[0.96, 31.87]	0.678	1.987	[0.3, 1.65]	[0.07, 5.24]	0.355	0.619	0.432
	Merged	PRECISION	PRECISION_2-16	imputed excl. outcome	DL	2.264	0.759	0.834	0.927	0.842			3.324	[1.01, 4.08]	[0.2, 9.84]	0.318	0.626	[0.13, 0.79]	[0.02, 2.11]	0.431	0.105	0.346
	Merged	PRECISION	PRECISION_2-16	imputed excl. outcome	DL Conc	3.541	0.799	0.878	0.963	0.883			5.669	[1.78, 6.49]	[0.34, 18.4]	0.591	0.931	[0.24, 1.2]	[0.04, 2.94]	0.465	0.164	0.497
	Merged	PRECISION	PRECISION_2-16	imputed excl. outcome	Spline	5.427	0.823	0.871	0.963	0.853			9.122	[3.01, 8.92]	[0.91, 21.96]	0.849	1.589	[0.38, 1.76]	[0.09, 4.64]	0.128	0.541	0.586
	Merged	PRECISION	PRECISION_5-10	imputed excl. outcome	DL	2.264	0.759	0.834	0.927	0.842			3.324	[1.01, 4.08]	[0.2, 9.84]	0.318	0.626	[0.13, 0.79]	[0.02, 2.11]	0.431	0.105	0.346
	Merged	PRECISION	PRECISION_5-10	imputed excl. outcome	DL Conc	3.541	0.799	0.878	0.963	0.883			5.669	[1.78, 6.49]	[0.34, 18.4]	0.591	0.931	[0.24, 1.2]	[0.04, 2.94]	0.465	0.164	0.497
	Merged	PRECISION	PRECISION_5-10	imputed excl. outcome	Spline	5.427	0.823	0.871	0.963	0.853			9.122	[3.01, 8.92]	[0.91, 21.96]	0.849	1.589	[0.38, 1.76]	[0.09, 4.64]	0.128	0.541	0.586
	Merged	PRECISION	SWE+US	imputed excl. outcome	DL	2.563	0.778	0.85	0.925	0.866	0.854	0.842	4.334	[1.09, 4.76]	[0.25, 14.38]	0.299	0.825	[0.14, 0.69]	[0.02, 3.26]	0.468	0.139	0.423
	Merged	PRECISION	SWE+US	imputed excl. outcome	DL Conc	3.814	0.821	0.897	0.968	0.904	0.893	0.89	6.121	[1.47, 7.77]	[0.52, 21.12]	0.482	1.037	[0.2, 1.02]	[0.05, 3.43]	0.519	0.119	0.372
	Merged	PRECISION	SWE+US	imputed excl. outcome	Spline	6.152	0.844	0.873	0.967	0.874	0.842	0.843	54393.9	[3.63, 9.88]	[0.61, 25.12]	0.765	5372.45	[0.36, 1.89]	[0.05, 7.41]	-0.005	0.143	0.468
	Merged	PRECISION	SWE+US_2-16	imputed excl. outcome	DL	2.086	0.768	0.813	0.909	0.809			3.067	[0.94, 4.01]	[0.22, 8.97]	0.27	0.534	[0.13, 0.66]	[0.02, 1.68]	0.47	0.11	0.357
	Merged	PRECISION	SWE+US_2-16	imputed excl. outcome	DL Conc	3.104	0.813	0.862	0.959	0.859			5.133	[1.39, 5.73]	[0.45, 13.49]	0.487	0.784	[0.19, 1.02]	[0.05, 2.41]	0.49	0.167	0.495
	Merged	PRECISION	SWE+US_2-16	imputed excl. outcome	Spline	5.964	0.837	0.867	0.957	0.832			68291.6	[3.59, 9.8]	[0.61, 23.98]	0.84	6744.8	[0.46, 1.88]	[0.06, 4.04]	-0.056	0.219	0.672
	Merged	PRECISION	SWE+US_5-10	imputed excl. outcome	DL	2.086	0.768	0.813	0.909	0.809			3.067	[0.94, 4.01]	[0.22, 8.97]	0.27	0.534	[0.13, 0.66]	[0.02, 1.68]	0.47	0.11	0.357
	Merged	PRECISION	SWE+US_5-10	imputed excl. outcome	DL Conc	3.104	0.813	0.862	0.959	0.859			5.133	[1.39, 5.73]	[0.45, 13.49]	0.487	0.784	[0.19, 1.02]	[0.05, 2.41]	0.49	0.167	0.495
	Merged	PRECISION	SWE+US_5-10	imputed excl. outcome	Spline	5.964	0.837	0.867	0.957	0.832			68291.6	[3.59, 9.8]	[0.61, 23.98]	0.84	6744.8	[0.46, 1.88]	[0.06, 4.04]	-0.056	0.219	0.672
